# Supplementary material for: Dampened sensory representations for expected input across the ventral visual stream
Source: Oxf Open Neurosci. 2022 Aug 15;1:kvac013. doi: 10.1093/oons/kvac013 (PMC10939312; doi:10.1093/oons/kvac013)
Supplement: suppl_material_kvac013 [file suppl_material_kvac013.zip]

Archive with 2 entries (2 files):
- Open peer review statements .docx
- RHDL_2022_supplementary_material.pdf
